# Supplementary material for: Engineering an indoleamine 2,3-dioxygenase immunotherapy via selective cysteine-to-serine mutations
Source: Mol Syst Des Eng. 2025 Sep 19;10(12):1090–8. doi: 10.1039/d5me00106d (PMC12498130; doi:10.1039/d5me00106d)
Supplement: ME-010-D5ME00106D-s001 [file ME-010-D5ME00106D-s001.txt]

File Name : supplementary table 1.tiff

Caption : supplementary table 1. summary from the literature on the role of each cysteine residue for enzymatic activity (austin et al. 2013, doi: 10.1016/j.bbrc.2013.05.119) and oxidative susceptibility (poljak et al. 2006, doi: 10.1016/j.abb.2006.03.003)

File Name : supplementary figure 1.tiff

Caption : supplementary figure 1. michaelis-menten curve fit from ido enzymatic activity. table shows r2 values of curve fit from 3 technical replicates
